# Supplementary material for: Early recovery of cognition and brain plasticity after surgery in children with low-grade frontal lobe tumors
Source: Front Pediatr. 2023 Mar 10;11:1127098. doi: 10.3389/fped.2023.1127098 (PMC10036824; doi:10.3389/fped.2023.1127098)
Supplement: Supplementary file 1 [file Datasheet1.xls]

## Sheet: condition1
126-33	126-34	126-35	126-36	126-37	126-38	126-39	126-40	126-41	126-42	126-43	126-44	127-33	127-34	127-35	127-36	127-37	127-38	127-39	127-40	127-41	127-42	127-43	127-44	128-33	128-34	128-35	128-36	128-37	128-38	128-39	128-40	128-41	128-42	128-43	128-44	129-33	129-34	129-35	129-36	129-37	129-38	129-39	129-40	129-41	129-42	129-43	129-44	130-33	130-34
0.365551	0.111229	0.0767205	0.146239	0.350495	0.0130547	0.127047	0.0240736	0.361028	-0.201001	0.36598	0.00869267	0.0745551	0.263138	-0.198716	-0.0673593	0.241674	0.183594	-0.0403511	0.0630101	0.194041	-0.0903625	0.227031	0.179893	0.0415875	-0.0970047	0.254084	0.224086	0.191245	-0.0683232	-0.00835937	-0.0378137	0.199344	0.0749916	0.178324	0.0937138	0.0319398	-0.018928	0.249713	0.258581	0.210123	0.00450559	0.0200835	0.0448862	0.148052	0.100393	0.229596	0.19163	0.167683	-0.0206317
0.109846	0.0200088	0.09801	0.0175859	0.231266	-0.0653891	0.2371	0.179661	0.357218	0.108671	0.184324	0.0680116	0.0248778	0.180733	0.119362	0.0695451	0.103333	0.0805506	0.132073	0.270082	0.373771	0.181331	0.047619	0.126584	-0.0399416	0.157029	0.437517	0.397586	0.0625774	-0.00503435	-0.0308638	0.1251	0.297438	0.152519	0.0236982	0.0929472	-0.106368	0.353238	0.621462	0.696793	0.238413	0.333775	-0.0868294	0.198131	0.273571	0.252529	0.115507	0.248698	0.0367567	-0.00756602
0.0827929	0.025816	0.423045	0.32416	0.389246	-0.0509542	0.197506	0.084949	0.0201655	0.0137112	0.31372	0.325516	-0.025274	-0.00811991	0.540653	0.523202	0.333911	-0.0274292	0.169566	0.130383	-0.0115819	0.0877516	0.310049	0.397532	0.141313	0.0837802	0.591054	0.535154	0.304203	-0.0912057	0.289185	0.178661	0.130904	0.250788	0.331098	0.311179	0.00110894	0.042259	0.678654	0.715691	0.290687	-0.0554582	0.143423	0.118968	0.228796	0.28457	0.376546	0.415155	-0.0913367	-0.0654012
0.0829251	0.013622	0.0712386	0.0277858	-0.0235891	-0.0743376	0.0292485	-0.104099	-0.261101	-0.0628395	-0.0579448	-0.066436	0.083433	0.0644177	0.0417402	0.0213475	0.184279	0.094808	-0.0476435	-0.0869611	-0.120686	-0.157257	-0.0357978	0.0590506	0.147594	-0.0217784	0.205381	0.193189	0.11339	-0.0800286	0.128074	-0.00514903	-0.142696	-0.059265	0.160477	-0.0953508	0.0111946	-0.0365682	0.262842	0.241612	0.139469	-0.0537728	-0.0299445	-0.0607178	-0.132876	-0.123636	0.0874341	0.0135265	-0.0939875	-0.263821
0.287981	-0.00864043	0.149724	0.21069	0.500753	0.135255	0.385843	0.0282077	0.374657	-0.0801402	0.324198	-0.0501491	0.160049	0.137008	0.0489051	0.213023	0.450289	0.216755	0.333843	0.127417	0.183117	-0.0141521	0.204153	0.0497726	0.0573576	-0.0825279	0.314497	0.254609	0.00657766	-0.0592844	-0.115188	-0.0984575	0.0289678	-0.0318822	-0.0782258	-0.171331	-0.0937541	-0.0760917	0.258322	0.302631	-0.0282852	0.00415589	-0.154086	-0.0392993	-0.11426	0.0314583	-0.141365	-0.0712352	0.0173637	-0.17887
-0.343691	-0.310517	0.159497	-0.00111149	0.0824159	-0.329038	0.415823	-0.382672	-0.413239	-0.355978	-0.237568	-0.302899	0.041694	0.16695	0.139779	0.156976	-0.0840763	0.0160651	0.237741	0.223327	0.0134119	0.068491	-0.0068811	0.0497826	-0.191114	-0.102428	0.638809	0.634418	-0.0184709	0.149634	-0.0935386	0.0372183	-0.114747	-0.0569262	-0.0602292	0.17018	-0.147158	-0.0523599	0.40878	0.545638	0.0930187	0.306101	-0.126279	0.194041	-0.0594957	-0.013795	-0.0306911	0.207572	-0.0944366	-0.0720003
0.000629223	0.193465	0.123766	0.0570221	0.157398	0.169832	-0.152388	-0.115982	0.190181	0.282862	0.0495049	0.138993	0.277026	0.260169	0.171439	0.120708	0.378435	0.38541	0.0430037	0.113715	0.41782	0.515656	0.270307	0.347798	0.157322	0.134165	0.719265	0.599369	0.0814182	0.186576	-0.0149722	0.0783554	0.155456	0.0805658	0.0707215	0.114847	0.23834	0.112953	0.626135	0.660883	0.159829	0.273463	0.00465008	0.0112548	0.159352	0.0204032	0.00588885	0.105231	0.295493	0.163629
0.39448	0.232641	0.571616	0.694846	0.365491	0.440754	0.190882	0.258894	0.486048	0.345652	0.481702	0.560308	0.339482	0.33459	0.412896	0.598059	0.268484	0.41012	0.0752602	0.251006	0.38195	0.401548	0.3323	0.524573	0.319984	0.198779	0.703963	0.756376	0.45234	0.438618	0.242559	0.245348	0.485918	0.523112	0.482251	0.46295	0.323112	0.269394	0.639096	0.779691	0.387074	0.425588	0.134753	0.204035	0.380429	0.451305	0.477356	0.512185	0.204036	0.0394812
0.136024	-0.0161006	0.348356	0.457633	0.574902	0.261899	0.30512	0.111974	0.435106	0.349762	0.332158	0.439708	0.0427764	-0.0240021	0.284212	0.413206	0.460695	0.332454	0.192334	0.0471751	0.294081	0.30965	0.226717	0.35665	0.141587	-0.0988365	0.588347	0.555049	0.334262	0.023221	0.409278	-0.0329313	0.329493	0.198211	0.329863	0.379968	0.0543637	0.0374826	0.456668	0.54917	0.195311	0.0321246	0.0356901	-0.157505	0.224852	0.0958679	0.0234006	0.237262	0.196959	-0.0290274
-0.0124943	0.00543522	0.175025	0.184689	-0.0982253	0.0349733	0.0568426	0.075559	-0.0552554	-0.161201	-0.069356	-0.0706422	-0.0215993	0.132095	0.316894	0.340571	-0.00284437	0.0727226	0.137886	0.190918	-0.0981697	-0.075173	-0.0991225	0.0245516	-0.0209047	0.0109289	0.606617	0.51599	-0.00666363	0.0557372	-0.0314339	0.125589	0.240821	0.0385583	0.190777	0.0893952	-0.0175046	0.0498703	0.462917	0.390062	0.0923341	0.133817	-0.0100824	0.175067	0.203755	-0.0184873	0.136326	0.0554505	0.0405015	-0.0333081
-0.00278303	-0.104127	0.18602	0.141934	-0.0170349	0.0435114	-0.0211616	-0.0821116	-0.0648146	-0.137173	0.100386	0.0254733	-0.169176	-0.146793	0.188379	0.212254	-0.157982	-0.0738773	-0.226013	-0.072835	0.0701801	-0.0751898	0.128268	0.0501017	-0.0803327	-0.089181	0.507357	0.388361	-0.279282	-0.111755	-0.244174	-0.0929552	0.155876	0.0599057	0.150999	0.0655496	-0.252861	-0.306122	0.574008	0.464926	-0.297555	-0.166343	-0.397214	-0.205252	0.130325	0.0504912	0.216863	0.158377	-0.156626	-0.206377
-0.154613	-0.391159	-0.304275	-0.227619	-0.0853292	-0.350874	-0.074076	-0.309787	-0.296854	-0.0780728	-0.334332	-0.20388	-0.141357	0.0179613	-0.200176	-0.101649	-0.0904954	0.102948	-0.125785	-0.0229253	-0.212822	0.228964	-0.366105	-0.211823	-0.319594	-0.0595936	0.144061	0.171342	-0.0223866	0.0842221	-0.379963	-0.252502	-0.385046	0.0877073	0.0395104	-0.0432656	-0.225614	0.141573	0.309569	0.355473	-0.0196234	0.295572	-0.332456	-0.0246468	-0.287363	0.200544	0.121662	0.0914833	-0.294851	-0.198764
-0.0964913	0.0634616	0.0703013	0.132243	0.00609849	-0.13855	-0.123042	-0.0769644	0.193244	0.105382	0.121609	0.0613538	-0.132007	0.168382	0.0017412	0.203935	0.113384	-0.100233	-0.0967293	0.0456982	0.233935	0.275828	0.216093	0.310856	-0.131974	0.0811756	0.821936	0.740794	-0.00214869	-0.284867	-0.251361	-0.0752709	0.332067	0.442565	0.433272	0.453412	-0.117403	0.0866716	0.630035	0.855752	0.0256174	-0.345796	-0.253948	-0.119568	0.269455	0.357419	0.387352	0.430485	-0.0976821	0.0397532
0.17029	-0.524281	0.20665	0.0813291	-0.135891	-0.354384	0.0589503	0.0268038	0.414159	0.0754359	0.105057	-0.00603848	-0.144038	-0.0895911	0.127802	0.0698947	-0.205025	-0.107369	-0.25606	-0.0788902	-0.101	-0.0356982	-0.0363436	-0.0407684	-0.366064	-0.185607	0.503258	0.516118	-0.0858934	-0.0482324	0.0481484	0.331303	0.199512	0.0335725	0.15909	0.103497	-0.356336	-0.0622112	0.390726	0.510913	-0.241631	0.0306285	-0.1364	0.332655	0.0270459	0.111469	0.0618115	0.202734	-0.273986	-0.168376
0.19615	0.11461	0.129249	-0.000488141	0.261997	0.0876611	0.339941	0.0653311	0.180678	-0.0400886	0.0489418	0.0455546	0.00749936	0.384202	-0.0607222	-0.00302826	0.0411063	0.236392	-0.0166538	0.310585	-0.0147471	0.0228225	-0.125419	0.113428	-0.0911247	-0.260208	0.417498	0.375479	-0.0575733	-0.23144	0.161682	-0.29173	0.0606996	-0.10583	0.150699	-0.0774125	-0.261904	-0.0191105	0.0337308	0.325085	-0.228931	0.0783622	-0.121008	0.157179	-0.0860846	-0.0676951	-0.0968321	0.0316961	0.1807	-0.260451
-0.310307	-0.123957	0.0604503	-0.212138	0.00427523	0.182656	-0.031991	-0.00326239	-0.118156	-0.111819	-0.330174	-0.0488542	0.0471089	0.269414	0.0441134	0.0439379	-0.0703581	0.349701	0.0387502	0.34643	0.167198	0.371088	-0.0964312	0.362153	-0.13202	-0.281225	0.609199	0.952979	0.0115291	-0.254689	0.18163	-0.282539	-0.09951	-0.210003	0.236084	0.00273087	-0.197453	-0.231159	0.357008	0.71461	0.0731033	-0.0481967	0.194805	-0.166154	-0.0669825	-0.00774369	0.286471	0.253209	-0.104915	-0.058893
0.220901	-0.404241	0.28533	0.089084	0.324398	0.00728832	0.27419	-0.278992	0.349279	-0.42132	0.1014	-0.323434	0.13025	-0.150482	-0.0645218	-0.165847	0.0823699	0.0834686	0.216306	0.172496	-0.0173421	0.188904	-0.041122	0.360595	0.0968225	0.0207991	0.565259	0.357622	0.0543557	0.0835907	0.168171	0.0371936	0.151799	-0.0364579	0.185866	-0.0268612	0.0953177	0.0578324	0.412749	0.431396	-0.0277475	-0.00721573	0.00710692	-0.0813597	0.185913	0.0257439	0.125501	-0.206342	0.178926	0.0465153
0.179176	-0.127642	0.0579518	0.131172	0.152739	-0.13941	0.213717	0.0087735	0.0922714	-0.012421	-0.0436758	-0.00538394	-0.0494861	-0.177421	0.113293	0.295064	0.0137225	-0.0720774	0.0830811	0.0512278	-0.144969	0.0644391	-0.075648	0.199452	0.0626355	-0.261038	0.701821	0.657202	0.257401	-0.0972985	0.0480628	-0.205932	-0.0132289	-0.264665	0.160636	-0.0205568	-0.0837762	-0.270372	0.735973	0.804672	0.0716626	-0.162431	-0.093085	-0.268528	-0.103704	-0.161437	0.0780332	0.0740542	0.0894684	-0.111876
0.143202	0.0823632	-0.0497782	0.0597512	0.103264	-0.119238	0.00458631	-0.116607	0.0264189	-0.261995	0.0588143	-0.0755029	-0.0369842	-0.00301391	0.183958	0.308037	-0.123968	-0.0729559	-0.191578	0.0303851	0.224066	-0.110255	0.284515	0.112549	0.0370856	-0.0129284	0.383449	0.339242	-0.130382	-0.339713	0.111529	-0.0675315	0.0643226	-0.0118706	0.143196	0.0270396	-0.0383729	0.0634211	0.50043	0.515013	-0.267697	-0.250986	-0.0422922	-0.0451756	0.219425	0.0302025	0.297457	0.216838	0.457734	0.315976
0.0570128	-0.0162582	0.136379	0.148534	0.321794	0.212629	0.123821	0.147413	0.192731	0.0558732	0.00274682	-0.0289269	0.220716	0.226338	0.0840184	0.122197	0.19712	0.360095	0.152073	0.278167	0.132331	0.165845	0.0733503	0.0687977	-0.139968	-0.0143443	0.480578	0.52778	0.222892	0.173772	0.224406	-0.0166493	0.252513	0.301099	0.287116	0.143191	-0.148219	-0.0206202	0.428223	0.515412	0.268119	0.231721	0.175129	0.0505086	0.185949	0.322853	0.23895	0.145506	0.248257	0.205083
0.110158	0.0551986	0.370513	0.40524	0.0928867	0.109614	-0.061054	0.0329688	0.290752	0.225364	0.198264	0.184018	0.0726407	0.224865	0.301097	0.397863	0.0944486	0.165107	-0.114821	0.110828	0.355585	0.280034	0.194916	0.233451	0.0433824	-0.100417	0.648974	0.518946	0.275041	0.29987	-0.0596093	-0.178346	0.113519	-0.0378202	-0.0204804	0.0632843	0.00710103	-0.155043	0.52797	0.433257	0.291367	0.334255	-0.0309733	-0.195374	0.114219	-0.122081	-0.0492195	0.0158684	0.124277	-0.138229
0.116754	-0.0017474	0.284956	0.288671	0.130879	0.0656198	0.1488	0.21625	0.303237	0.271512	0.387858	0.292055	0.251833	0.0831377	0.359212	0.288265	0.354551	0.156913	0.337178	0.34249	0.387983	0.323893	0.498113	0.365797	0.269029	-0.0561872	0.399401	0.389359	0.0992304	-0.00339375	0.26116	0.17395	0.300527	0.201634	0.218675	0.106774	0.0795201	-0.0511628	0.357167	0.346862	-0.0555614	-0.0445342	-0.000587611	0.0562682	0.0587705	0.0574403	0.119371	0.044296	0.0158367	0.105514
0.257818	0.329033	0.105608	0.065168	0.203396	0.21093	0.235241	0.237597	0.0785233	-0.0115129	-0.0254312	0.200338	0.208864	0.244473	0.0506489	0.128652	0.367556	0.30524	0.32066	0.311165	0.0784533	-0.0654562	0.0445194	0.10659	0.00399081	0.092438	0.412284	0.414189	0.141534	0.164359	0.0666712	0.0760587	0.221446	0.150673	0.318943	0.136547	-0.0757706	0.0675328	0.466914	0.631437	0.0786618	0.074255	-0.0805571	0.0148005	0.165794	0.255826	0.256249	0.127901	0.015243	-0.00546834
0.332066	0.151043	0.25553	0.0214265	0.292526	-0.0424647	0.153008	-0.0976609	0.101525	-0.0278595	0.275036	-0.107741	0.10733	0.458066	-0.0914729	-0.0141173	0.227809	0.426897	-0.0183788	0.473761	0.0703	0.23689	-0.0315987	0.37724	0.11301	0.0414174	0.314526	0.306876	0.169703	-0.157705	-0.00586941	-0.161302	0.100199	-0.0852915	0.0655781	0.124309	0.107631	0.123941	0.11272	0.203636	0.228886	0.0774576	-0.0794361	-0.0571506	0.187867	-0.0361746	0.0123644	0.111582	-0.156484	0.043588
0.0093174	-0.322603	0.169765	-0.0940782	0.126354	0.0360819	0.0836822	-0.0678441	0.155093	-0.00710944	0.034234	0.240309	0.110506	0.0548302	0.13707	-0.0768199	0.125471	0.0573077	0.129272	0.111228	0.127037	-0.00480658	0.121992	0.226683	-0.00827481	-0.216401	0.511697	0.360321	0.135431	0.0957839	-0.114443	-0.0630018	0.174949	0.246881	-0.00313641	0.174985	-0.0768559	0.024365	0.374412	0.28128	0.0786814	-0.0425533	-0.0714005	0.000116934	0.176998	0.215259	-0.0647332	0.0594006	-0.0200585	-0.122441
0.327703	0.0787633	0.0436433	-0.0243544	0.377806	0.0766277	0.233194	-0.0557044	0.231482	-0.00645736	0.24737	0.0637364	-0.0829382	0.0339149	-0.171889	-0.157865	0.0712314	0.174616	0.146985	0.235621	0.250595	0.173417	-0.0968509	0.0145415	-0.0545085	0.0338655	0.278199	0.185025	0.0394401	0.0724468	-0.0582149	-0.11574	-0.0751857	-0.133974	-0.00777477	0.0818547	-0.0525427	0.10407	0.207321	0.324919	-0.119529	0.110817	-0.0621669	0.0264627	-0.0145197	0.0648086	0.030407	0.206682	0.0735796	-0.185516
0.136573	0.161496	0.277404	0.266443	-0.0648136	-0.0193291	0.114198	0.0770192	-0.0503575	0.142669	0.233469	0.174534	0.0900932	0.0905753	0.379398	0.440534	0.0456079	0.125029	0.112072	0.00823633	0.188694	0.379623	0.210862	0.28961	0.220815	0.0719848	0.449095	0.43575	0.204209	0.159598	0.220497	0.0593262	0.174551	0.253556	0.299662	0.276035	0.307732	0.215334	0.304567	0.574914	0.213239	0.326876	0.189397	0.125436	0.113935	0.388726	0.242097	0.385442	0.128773	0.0115511
0.0143725	-0.00019999	0.261913	0.357394	0.377695	0.216064	0.0178788	0.191497	0.331518	0.185524	0.345142	0.258813	0.017602	0.0395111	0.166727	0.314038	0.276581	0.308622	-0.000269569	0.199197	0.272944	0.269039	0.300317	0.29913	-0.132462	-0.0414433	0.303495	0.398435	0.164574	0.0505612	-0.324538	-0.0810477	0.183396	0.137213	0.219625	0.237997	-0.192099	0.0817587	0.301212	0.512486	0.201811	0.210489	-0.330613	-0.0151121	0.183189	0.202115	0.219175	0.333667	0.148019	-0.0669175
[truncated: 24 more columns]

## Sheet: 33至44对126至131
	126	127	128	129	130	131
33
34
35
36
37
38
39
40
41
42
43
44
